# Supplementary material for: Novel Sesquiterpene and Diterpene Aminoglycosides from the Deep-Sea-Sediment Fungus Trichoderma sp. SCSIOW21
Source: Mar Drugs. 2022 Dec 22;21(1):7. doi: 10.3390/md21010007 (PMC9863909; doi:10.3390/md21010007)
Supplement: Supplementary file 1 [file marinedrugs-21-00007-s001.zip]

Archive with 1 entries (1 files):
- marinedrugs-2056204-supplementary.pdf
